# Supplementary material for: The Maize Gene ZmGLYI-8 Confers Salt and Drought Tolerance in Transgenic Arabidopsis Plants
Source: Int J Mol Sci. 2024 Oct 11;25(20):10937. doi: 10.3390/ijms252010937 (PMC11507017; doi:10.3390/ijms252010937)
Supplement: Supplementary file 1 [file ijms-25-10937-s001.zip]

Archive with 1 entries (1 files):
- ijms-3219784-supplementary.pdf
